# Supplementary material for: Combining Functional and Structural Genomics to Sample the Essential Burkholderia Structome
Source: PLoS One. 2013 Jan 31;8(1):e53851. doi: 10.1371/journal.pone.0053851 (PMC3561365; doi:10.1371/journal.pone.0053851)
Supplement: Table S1 — Putative essential genes in B. thailandensis E264. (XLSX) [file pone.0053851.s001.xlsx]

## Sheet: Table S1
Table S1 - Putative essential genes in B. thailandensis E264
¹ Best hit in BLASTp search against the Database of Essential Genes (E-value cutoff 1X10-10, minimum 30% sequence identity, 50% coverage)
* Best hit in BLASTp search against essential genes in B. cenocepacia [11] or P. aeruginosa [16]
Gene name	PID	Gene	DEG homolog¹	% seq ID¹	Burkholderia or Pseudomonas essential gene homolog*	% seq ID*	Protein name	hits/kB (5-90% of ORF) Pool 1 Pool 2		EC number	Pathway(s) (KEGG pathway ID)
BTH_I0146	83721495	-	DEG10030073	71.3	BCAL0482	100	rod shape-determining protein MreB	0	0	-	None listed
BTH_I1720	83719572	acpP	DEG10030390	78.2	BCAL2875	100	acyl carrier protein	0	0	-	None listed
BTH_I3066	83719992	rplW	DEG10030535	62	BCAL0236	100	50S ribosomal protein L23	0	0	-	Ribosome (bte03010)
BTH_I3069	83718578	rpsJ	DEG10030538	77.5	BCAL0233	100	30S ribosomal protein S10	0	0	-	Ribosome (bte03010)
BTH_I3064	83720461	rpsS	DEG10050269	79.1	BCAL0238	100	30S ribosomal protein S19	0	0	-	Ribosome (bte03010)
BTH_I3044	83719823	rpsK	DEG10130410	78	BCAL0258	100	30S ribosomal protein S11	0	0	-	Ribosome (bte03010)
BTH_I0780	83720970	rpmB	DEG10150325	76.3	BCAL2714	100	50S ribosomal protein L28	0	0	-	Ribosome (bte03010)
BTH_I0483	83720779	-	DEG10020068	35.4	BCAL0809	99.4	HPr kinase/phosphorylase	1.2	0	2.7.11.- ; 2.7.4.-	None listed
BTH_I1062	83720537	-	DEG10120380	84.5	BCAL2343	99.4	NADH dehydrogenase subunit B	0	0	1.6.5.3	Oxidative phosphorylation (bte00190), Nitrogen metabolism (bte00910)
BTH_I3072	83720165	rpsG	DEG10150034	71.2	BCAL0230	99.4	30S ribosomal protein S7	0	0	-	Ribosome (bte03010)
BTH_I2217	83718809	rho	DEG10030039	69.9	BCAL1901	99.3	transcription termination factor Rho	0	0		RNA degradation (bte03018)
BTH_I1233	161723140	rplM	DEG10130371	68.3	BCAL3348	99.3	50S ribosomal protein L13	0	0	-	Ribosome (bte03010)
BTH_I2179	83721320	rpsF	DEG10050174	66.7	BCAL1945	99.2	30S ribosomal protein S6	0	0	-	Ribosome (bte03010)
BTH_I2027	161723148	rpsB	DEG10150094	61.2	BCAL2091	99.2	30S ribosomal protein S2	0	1.6	-	Ribosome (bte03010)
BTH_I3073	83719839	rpsL	DEG10190233	82.3	BCAL0229	99.2	30S ribosomal protein S12	0	0	-	Ribosome (bte03010)
BTH_I1457	83719093	groES	DEG10130337	61.3	BCAL3147	99	co-chaperonin GroES	0	0	-	None listed
BTH_I2181	83719433	rpsR	DEG10040710	69	BCAL1943	98.9	30S ribosomal protein S18	0	0	-	Ribosome (bte03010)
BTH_I3056	83719483	rplE	DEG10150044	71.5	BCAL0246	98.9	50S ribosomal protein L5	0	0	-	Ribosome (bte03010)
BTH_I1638	83719745	rpsA	DEG10030375	64.3	BCAL2950	98.8	30S ribosomal protein S1	0.7	0	-	Ribosome (bte03010)
BTH_I3042	83720584	rpoA	DEG10030512	60.7	BCAL0260	98.8	DNA-directed RNA polymerase subunit alpha	0	0	2.7.7.6	Purine metabolism (bte00230), Pyrimidine metabolish (bte00240)
BTH_I3049	83719816	rplO	DEG10030518	61.8	BCAL0253	98.6	50S ribosomal protein L15	0	0	-	Ribosome (bte03010)
BTH_I3041	83721307	rplQ	DEG10150053	71.4	BCAL0261	98.5	50S ribosomal protein L17	0	0	-	Ribosome (bte03010)
BTH_I3058	161723145	rplN	DEG10150042	82	BCAL0244	98.4	50S ribosomal protein L14	3.2	0	-	Ribosome (bte03010)
BTH_I1458	83720226	groEL	DEG10160337	76.6	BCAL3146	98.4	chaperonin GroEL	0.7	0	-	None listed
BTH_I3081	83721510	nusG	DEG10190275	60.9	BCAL0221	98.4	transcription antitermination protein NusG	0	0	-	None listed
BTH_I3052	83720389	rplR	DEG10130416	61.7	BCAL0250	98.3	50S ribosomal protein L18	0	0	-	Ribosome (bte03010)
BTH_I1122	83720984	ftsA	DEG10150249	59.9	BCAL3458	98.3	cell division protein FtsA	0	1	-	None listed
BTH_I3075	83719751	rpoC	DEG10030052	66.2	BCAL0227	98.2	DNA-directed RNA polymerase subunit beta'	0	0	2.7.7.6	Purine metabolism (bte00230), Pyrimidine metabolish (bte00240)
BTH_I3080	83720675	rplK	DEG10130048	76.6	BCAL0222	97.9	50S ribosomal protein L11	0	2.7	-	Ribosome (bte03010)
BTH_I2029	161723168	pyrH	DEG10150095	59.1	BCAL2089	97.9	uridylate kinase	0	0	2.7.4.22	Pyrimidine metabolish (bte00240)
BTH_I3308	83718763	atpD-1	DEG10120357	81.3	BCAL0036	97.8	F0F1 ATP synthase subunit beta	0	0	3.6.3.14	Oxidative phosphorylation (bte00190)
BTH_I0864	83720476	argH	DEG10130043	61.9	BCAL2638	97.7	argininosuccinate lyase	0	0	4.3.2.1	Arginine and proline metabolism (bte00330)
BTH_I0560	83720369	aspS	DEG10130100	61.6	BCAL0880	97.7	aspartyl-tRNA synthetase	0	0	6.1.1.21	Aminoacyl-tRNA biosynthesis (bte00970)
BTH_I3062	83719069	rpsC	DEG10150038	68.9	BCAL0240	97.7	30S ribosomal protein S3	0	0	-	Ribosome (bte03010)
BTH_I3051	83721124	rpsE	DEG10180494	67.9	BCAL0251	97.7	30S ribosomal protein S5	0	0	-	Ribosome (bte03010)
BTH_I3078	83720322	rplJ	DEG10120337	45.5	BCAL0224	97.6	50S ribosomal protein L10	0	0	-	Ribosome (bte03010)
BTH_I2776	83718920	ftsH	DEG10130342	64.2	BCAL1267	97.6	cell division protein FtsH	0	0.6	3.4.24.-	None listed
BTH_I1061	83720995	-	DEG10120381	50	BCAL2344	97.5	NADH dehydrogenase subunit A	0	0	1.6.5.3	Oxidative phosphorylation (bte00190)
BTH_I3045	83720972	rpsM	DEG10150051	69.3	BCAL0257	97.5	30S ribosomal protein S13	0	0	-	Ribosome (bte03010)
BTH_I1066	83720620	nuoF	DEG10120376	62.9	BCAL2339	97.4	NADH-quinone oxidoreductase subunit F	0	0	1.6.5.3	Oxidative phosphorylation (bte00190)
BTH_I0474	83720895	prsA	DEG10130356	68.8	BCAL0800	97.4	ribose-phosphate pyrophosphokinase	0	0	2.7.6.1	Pentose phosphate pathway (bte00030)
BTH_I3048	83720756	secY	DEG10190209	64.8	BCAL0254	97.3	preprotein translocase subunit SecY	0	0	-	Bacterial secretion system (bte03070), Protein export (bte03060)
BTH_I2183	83718789	dnaB	DEG10030066	57.8	BCAL1941	97.2	replicative DNA helicase	0	0	3.6.1.-	DNA replication (bte03030)
BTH_I3061	83721593	rplP	DEG10030530	76.5	BCAL0241	97.1	50S ribosomal protein L16	0	0	-	Ribosome (bte03010)
BTH_I1064	83721170	nuoD	DEG10120378	69.8	BCAL2341	97.1	NADH dehydrogenase subunit D	0	0	1.6.5.3	Oxidative phosphorylation (bte00190)
BTH_I3079	83719781	rplA	DEG10030048	65.9	BCAL0223	97	50S ribosomal protein L1	0	1.7	-	Ribosome (bte03010)
BTH_I1844	83718477	glnA	DEG10130294	70.2	BCAL2224	97	glutamine synthetase, type I	0	0	6.3.1.2	Arginine and proline metabolism (bte00330), others
BTH_I3054	83718536	rpsH	DEG10030523	66.4	BCAL0248	96.9	30S ribosomal protein S8	0	0	-	Ribosome (bte03010)
BTH_I1234	83720355	rpsI	DEG10050526	64.7	BCAL3347	96.9	30S ribosomal protein S9	0	0	-	Ribosome (bte03010)
BTH_I1069	83719559	-	DEG10120373	69.8	BCAL2336	96.9	NADH dehydrogenase subunit I	0	0	1.6.5.3	Oxidative phosphorylation (bte00190)
BTH_I1664	83719331	rplS	DEG10130446	69.6	BCAL2925	96.9	50S ribosomal protein L19	0	0	-	Ribosome (bte03010)
BTH_I2565	83719213	nusA	DEG10190183	50.4	BCAL1506	96.9	transcription elongation factor NusA	0	0	-	None listed
BTH_I1653	83721332	-	DEG10150133	73.9	BCAL2935	96.8	electron transfer flavoprotein subunit beta	0	0	-	Nitrogen metabolism (bte00910)
BTH_I3310	83719626	atpA-1	DEG10150334	72.7	BCAL0034	96.7	F0F1 ATP synthase subunit alpha	0	0	3.6.3.14	Oxidative phosphorylation (bte00190)
BTH_I3240	83720585	dnaN	DEG10160276	44	BCAL0422	96.7	DNA polymerase III subunit beta	0	0	2.7.7.7	Purine metabolism (bte00230), Pyrimidine metabolish (bte00240), DNA replication (bte03030)
BTH_I3067	83721290	rplD	DEG10040511	55.8	BCAL0235	96.6	50S ribosomal protein L4	0	0	-	Ribosome (bte03010)
BTH_I3043	83720741	rpsD	DEG10190206	72	BCAL0259	96.6	30S ribosomal protein S4	0	0	-	Ribosome (bte03010)
BTH_I2554	83720959	lpdA-1	DEG10020096	44.1	BCAL1517	96.4	dihydrolipoamide dehydrogenase	0.8	0.8	1.8.1.4	Glycolysis / Gluconeogenesis (bte00010), Citrate cycle (TCA cycle) (bte00020), others
BTH_I1696	83720589	-	DEG10150109	65.4	BCAL2899	96.3	ferredoxin	0	0	-	None listed
BTH_I1221	83721185	purB	DEG10150144	66.7	BCAL3361	96.3	adenylosuccinate lyase	0	0	4.3.2.2	Purine metabolism (bte00230), others
BTH_I2030	83721123	frr	DEG10130197	60.9	BCAL2088	96.2	ribosome recycling factor	0	0	-	None listed
BTH_I1123	83719008	ftsZ	DEG10180024	52.6	BCAL3457	96.2	cell division protein FtsZ	0	0	-	None listed
BTH_I0174	83720507	metK	DEG10190171	69.9	BCAL0509	96.2	S-adenosylmethionine synthetase	0	0	2.5.1.6	Cysteine and methionine metabolism (bte00270)
BTH_I2781	83718685	carB	DEG10130344	68.1	BCAL1262	96.1	carbamoyl phosphate synthase large subunit	0.4	0	6.3.5.5	Pyrimidine metabolish (bte00240)
BTH_I0149	83718877	gatB	DEG10150264	64	BCAL0485	96.1	aspartyl/glutamyl-tRNA amidotransferase subunit B	0	0	6.3.5.6	Aminoacyl-tRNA biosynthesis (bte00970)
BTH_I1945	83720747	-	DEG10130174	64.6	BCAL2146	95.9	aspartate kinase	0	0	2.7.2.4	Cysteine and methionine metabolism (bte00270), others
BTH_I1047	83718718	ilvC-1	DEG10130393	71.3	BCAL2357	95.9	ketol-acid reductoisomerase	2.3	1.2	1.1.1.86	Pantothenate and CoA biosynthesis (bte00770), others
BTH_I2056	83718847	guaB	DEG10150086	68.4	BCAL2063	95.9	inosine 5'-monophosphate dehydrogenase	0	0	1.1.1.205	Purine metabolism (bte00230)
BTH_I1654	83721215	-	DEG10130329	71.1	BCAL2934	95.8	electron transfer flavoprotein subunit alpha	0	1.3	-	None listed
BTH_I2556	83719912	sucA	DEG10150205	57.8	BCAL1515	95.8	2-oxoglutarate dehydrogenase E1 component	0	0.8	1.2.4.2	Citrate cycle (TCA cycle) (bte00020), others
BTH_I1308	83721009	dnaK	DEG10160001	72.5	BCAL3270	95.7	molecular chaperone DnaK	0	0	-	None listed
BTH_I1149	83719534	ffh	DEG10160183	65.7	BCAL3433	95.6	signal recognition particle protein	0	0	-	Bacterial secretion system (bte03070), Protein export (bte03060)
BTH_I3317	83721551	-	DEG10170347	40.3	BCAL0027	95.6	stage 0 sporulation protein J	2.7	2.7	-	None listed
BTH_I1632	83720946	gyrA	DEG10110131	59.8	BCAL2957	95.5	DNA gyrase subunit A	0	0	5.99.1.3	None listed
BTH_I0665	83719899	fba	DEG10150018	70.8	BCAL2839	95.5	fructose-1,6-bisphosphate aldolase	1.1	0	4.1.2.13	Glycolysis / Gluconeogenesis (bte00010), Pentose phosphate pathway (bte00030), others
BTH_I3053	83719242	rplF	DEG10150046	59.3	BCAL0249	95.5	50S ribosomal protein L6	0	0	-	Ribosome (bte03010)
BTH_I1141	83720039	rpmA	DEG10150274	72.9	BCAL3441	95.4	50S ribosomal protein L27	0	0	-	Ribosome (bte03010)
BTH_I1154	83719302	-	DEG10130118	64.5	BCAL3428	95.3	ribonucleotide-diphosphate reductase subunit beta	0	0	1.17.4.1	Purine metabolism (bte00230), Pyrimidine metabolish (bte00240)
BTH_I1877	83719700	iscA	DEG10150079	77.6	BCAL2196	95.3	iron-sulfur cluster assembly protein IscA	0	0	-	None listed
BTH_I2481	83719273	lexA	DEG10190282	56.7	BCAL1651	95.3	LexA repressor	1.7	1.7	3.4.21.88	None listed
BTH_I1309	83719549	dnaJ	DEG10020172	48	BCAL3269	95.2	chaperone protein DnaJ	0	1	-	None listed
BTH_I1068	83720320	-	DEG10120374	53.5	BCAL2337	95.2	NADH dehydrogenase subunit H	0	0	1.6.5.3	Oxidative phosphorylation (bte00190)
BTH_I0585	83719677	glyQ	DEG10130442	72.1	BCAL0904	95.2	glycyl-tRNA synthetase subunit alpha	0	0	6.1.1.14	Aminoacyl-tRNA biosynthesis (bte00970)
BTH_I0469	83721501	coaD	DEG10150013	61.2	BCAL0795	95.2	phosphopantetheine adenylyltransferase	0	0	2.7.7.3	Pantothenate and CoA biosynthesis (bte00770)
BTH_I1737	83718614	efp	DEG10100408	36.8	BCAL2858	95.1	elongation factor P	2.1	2.1	-	None listed
BTH_I0553	83721165	ubiE	DEG10150312	65.3	BCAL0873	95.1	ubiquinone/menaquinone biosynthesis methyltransferase	0	0	2.1.1.163	Ubiquinone and other terpenoid-quinone biosynthesis (bte00130)
BTH_I0739	83719561	adk	DEG10160162	65.7	BCAL2762	95	adenylate kinase	0	0	2.7.4.3	Purine metabolism (bte00230)
BTH_I1162	83721099	accC	DEG10050338	67.6	BCAL3421	94.9	acetyl-CoA carboxylase biotin carboxylase subunit	0.9	0	6.4.1.2	Fatty acid biosynthesis (bte00061), others
BTH_I1379	161723137	glyA	DEG10160056	65	BCAL3197	94.9	serine hydroxymethyltransferase	2.8	2.8	2.1.2.1	Glycine, serine and threonine metabolism (bte00260), others
BTH_I3309	83721005	atpG-1	DEG10030560	54.3	BCAL0035	94.8	F0F1 ATP synthase subunit gamma	0	0	3.6.3.14	Oxidative phosphorylation (bte00190)
BTH_I1073	83719938	-	DEG10120369	51	BCAL2332	94.8	NADH dehydrogenase subunit M	0	0	1.6.5.3	Oxidative phosphorylation (bte00190)
BTH_I0386	83720495	lipA	DEG10150066	65.6	BCAL0710	94.8	lipoyl synthase	0	0	2.8.1.8	Lipoic acid metabolism (bte00785)
BTH_I1588	83719914	-	DEG10040690	45.8	BCAL3010	94.7	guanosine-3`,5`-bis(diphosphate) 3`-pyrophosphohydrolase	0.5	2.5	-	Purine metabolism (bte00230)
BTH_I1235	83718509	-	DEG10120153	71	BCAL3346	94.6	iron-sulfur cluster insertion protein ErpA	0	0	-	None listed
BTH_I2234	83718466	ispG	DEG10120242	63.5	BCAL1884	94.5	4-hydroxy-3-methylbut-2-en-1-yl diphosphate synthase	0	0	-	Terpenoid backbone biosynthesis (bte00900)
BTH_I0732	83721357		DEG10130195	55.9	BCAL2767	94.5	ornithine carbamoyltransferase	1.3	0	2.1.3.3	None listed
BTH_I1277	83719987	yajC	DEG10120247	47.6	BCAL3305	94.4	preprotein translocase subunit YajC	0	0	-	Bacterial secretion system (bte03070), Protein export (bte03060)
BTH_I1065	83720126	-	DEG10120377	41.3	BCAL2340	94.4	NADH dehydrogenase subunit E	0	0	1.6.5.3	Oxidative phosphorylation (bte00190)
BTH_I3314	83718987	atpB-1	DEG10030565	48	BCAL0030	94.3	F0F1 ATP synthase subunit A	0	0	3.6.3.14	Oxidative phosphorylation (bte00190)
BTH_I1275	83719393	secF	DEG10120245	42.2	BCAL3307	94.3	preprotein translocase subunit SecF	0	0	-	Bacterial secretion system (bte03070), Protein export (bte03060)
BTH_I2231	83719421	ndk	DEG10150082	70.9	BCAL1887	94.3	nucleoside diphosphate kinase	0	0	2.7.4.6	Purine metabolism (bte00230), Pyrimidine metabolish (bte00240)
BTH_I3065	83721445	rplB	DEG10030534	73.4	BCAL0237	94.2	50S ribosomal protein L2	0	0	-	Ribosome (bte03010)
BTH_I1892	83720006	pyrG	DEG10150107	65.6	BCAL2181	94.2	CTP synthetase	0	0	6.3.4.2	Pyrimidine metabolish (bte00240)
BTH_I1125	83720262	lpxC	DEG10030474	56.6	BCAL3455	94.1	UDP-3-O-[3-hydroxymyristoyl] N-acetylglucosamine deacetylase	0	1.2	3.5.1.-	Lipopolysaccharide biosynthesis (bte00540)
BTH_I1117	83719280	-	DEG10030480	43.5	BCAL3463	94	cell division protein FtsW	0	0	-	None listed
BTH_I2035	83719831	-	DEG10150100	38.5	BCAL2083	94	OMP85 family outer membrane protein	0	0	-	None listed
BTH_I1139	83721521	-	DEG10030075	53.4	BCAL3443	93.9	octaprenyl-diphosphate synthase	1.2	0	-	Terpenoid backbone biosynthesis (bte00900)
BTH_I1875	83721504	iscS	DEG10040393	74.4	BCAL2198	93.9	cysteine desulfurase	0	0	4.4.1.-	Thiamine metabolism (bte00730)
BTH_I2058	83719399	guaA	DEG10050104	65.2	BCAL2061	93.9	GMP synthase	0	0	6.3.5.2	Purine metabolism (bte00230)
BTH_I2245	83719766	purA	DEG10030539	60	BCAL1873	93.8	adenylosuccinate synthetase	0	0	6.3.4.4	Purine metabolism (bte00230), others
BTH_I1056	83718859	-	DEG10040475	65.4	BCAL2348	93.8	polynucleotide phosphorylase/polyadenylase	2.2	1.7	-	Purine metabolism (bte00230), Pyrimidine metabolish (bte00240)
BTH_I0148	83721575	gatA	DEG10130126	57.9	BCAL0484	93.8	aspartyl/glutamyl-tRNA amidotransferase subunit A	0	0	6.3.5.-	Aminoacyl-tRNA biosynthesis (bte00970)
BTH_I0125	284159405	-	DEG10110077	33.8	BCAL0462	93.7	DNA topoisomerase III	0.4	0.9	-	None listed
BTH_I3068	83720557	rplC	DEG10030537	61.2	BCAL0234	93.5	50S ribosomal protein L3	0	0	-	Ribosome (bte03010)
BTH_I1604	83719726	cbbF	DEG10150317	72.8	BCAL2994	93.5	fructose-1,6-bisphosphatase	0	0	3.1.3.11	Glycolysis / Gluconeogenesis (bte00010), others
BTH_I2198	83721091	-	DEG10130039	54.3	BCAL1926	93.4	homoserine dehydrogenase	1.8	0	1.1.1.3	Cysteine and methionine metabolism (bte00270), others
BTH_I1876	83720559	iscU	DEG10030159	82.5	BCAL2197	93.3	scaffold protein	0	0	-	None listed
BTH_I1893	83720532	kdsA	DEG10130246	47.7	BCAL2180	93.3	2-dehydro-3-deoxyphosphooctonate aldolase	0	1.4	2.5.1.55	Lipopolysaccharide biosynthesis (bte00540)
BTH_I1143	83721050	proB	DEG10130307	52.7	BCAL3439	93.3	gamma-glutamyl kinase	2.1	0	2.7.2.11	Arginine and proline metabolism (bte00330), others
BTH_I1887	83719509	-	DEG10130325	48.4	BCAL2186	93.3	lipoprotein releasing system transmembrane protein	0.9	2.6	-	ABC transporters (bte02010)
BTH_I0142	83718660	rodA	DEG10030195	51.2	BCAL0478	93.2	rod shape-determining protein RodA	0	0	-	None listed
BTH_I0456	83718896	-	DEG10130183	54.8	BCAL0787	93.2	RNA polymerase factor sigma-32	0	0	-	None listed
BTH_I1127	83721069	secA	DEG10180026	59.5	BCAL3453	93.2	preprotein translocase subunit SecA	0	0.4	-	Bacterial secretion system (bte03070), Protein export (bte03060)
BTH_I1049	83719657	-	DEG10130403	44.8	BCAL2355	93.1	CDP-diacylglycerol--serine O-phosphatidyltransferse	0	0	-	Glycine, serine and threonine metabolism (bte00260), others
BTH_I1717	83719007	-	DEG10180178	51.9	BCAL2878	93	3-oxoacyl-(acyl carrier protein) synthase III	1.2	0	2.3.1.41	Fatty acid biosynthesis (bte00061)
BTH_I1120	83720293	ddl	DEG10110011	51.7	BCAL3460	92.9	D-alanine--D-alanine ligase	0	0	-	D-Alanine metabolism (bte00473)
BTH_I2566	83720636	-	DEG10030133	42.2	BCAL1505	92.8	protein of unknown function	0	0	-	None listed
BTH_I0279	83719506	argG	DEG10130167	79.9	BCAM0746	92.8	argininosuccinate synthase	0.9	0.9	6.3.4.5	Arginine and proline metabolism (bte00330), others
BTH_I2028	83719639	tsf	DEG10130264	50.4	BCAL2090	92.8	elongation factor Ts	0	0	-	None listed
BTH_I0472	83719915	pth	DEG10040203	53.8	BCAL0798	92.5	peptidyl-tRNA hydrolase	0	0	3.1.1.29	None listed
BTH_I2930	83720975	prfA	DEG10160089	61.7	BCAL0374	92.5	peptide chain release factor 1	0	0	-	None listed
BTH_I1195	83719441	tkt	DEG10160204	64.8	BCAL3389	92.5	transketolase	2.8	1.7	2.2.1.1	Pentose phosphate pathway (bte00030)
BTH_I2564	83718907	infB	DEG10190182	54.6	BCAL1507	92.5	translation initiation factor IF-2	0	0	-	None listed
BTH_I1934	83718609	-			BCAL2157	92.5	inositol-1-monophosphatase	0	0	-	Inositol phosphate metabolism (bte00562)
BTH_I1072	83720737	-	DEG10120370	48.6	BCAL2333	92.3	NADH dehydrogenase subunit L	0	0	1.6.5.3	Oxidative phosphorylation (bte00190)
BTH_I1142	83720969	obgE	DEG10130308	61.1	BCAL3440	92.3	GTPase ObgE	1.1	1.1	-	None listed
BTH_I2555	83720041	sucB	DEG10150204	59.8	BCAL1516	92.3	dihydrolipoamide succinyltransferase	0	0	2.3.1.61	Citrate cycle (TCA cycle) (bte00020), others
BTH_I0487	83720803	-	DEG10120209	59.4	BCAL0814	92.2	ABC transporter ATP-binding protein	0	0	-	ABC transporters (bte02010)
BTH_I1716	83719140	plsX	DEG10120295	47.4	BCAL2879	92.1	glycerol-3-phosphate acyltransferase PlsX	0	0	-	Glycerolipid metabolism (bte00561)
BTH_I2929	161723170	hemA	DEG10150280	49.8	BCAL0375	92.1	glutamyl-tRNA reductase	0	0	1.2.1.-	Porphyrin and chlorophyll metabolism (bte00860)
BTH_I3241	161723181	gyrB	DEG10160277	59.3	BCAL0421	92.1	DNA gyrase subunit B	1.4	0.5	5.99.1.3	None listed
BTH_I1063	83719353	-	DEG10120379	41.7	BCAL2342	92	NADH dehydrogenase subunit C	0	0	1.6.5.3	Oxidative phosphorylation (bte00190)
BTH_I1153	83719828	-	DEG10150228	65.7	BCAL3429	91.9	ribonucleotide-diphosphate reductase subunit alpha	0	0	1.17.4.1	Purine metabolism (bte00230), Pyrimidine metabolish (bte00240)
BTH_I0147	83720669	gatC	DEG10150263	60.6	BCAL0483	91.9	aspartyl/glutamyl-tRNA amidotransferase subunit C	0	0	6.3.5.-	Aminoacyl-tRNA biosynthesis (bte00970)
BTH_I2235	83720664	hisS	DEG10180381	55.4	BCAL1883	91.9	histidyl-tRNA synthetase	0	0	6.1.1.21	Aminoacyl-tRNA biosynthesis (bte00970)
BTH_I2777	83718666	rrmJ	DEG10160227	43.3	BCAL1266	91.8	FtsJ-like methyltransferase	0	0	2.1.1.-	None listed
BTH_I2014	83718475	dapE	DEG10030414	61.5	BCAL2103	91.6	succinyl-diaminopimelate desuccinylase	0	0	3.5.1.18	Lysine biosynthesis (bte00300)
BTH_I1211	83721013	leuS	DEG10130395	55.6	BCAL3373	91.6	leucyl-tRNA synthetase	0	0	6.1.1.4	Aminoacyl-tRNA biosynthesis (bte00970)
BTH_I2199	83718524	thrC	DEG10050039	30	BCAL1925	91.5	threonine synthase	0	0.8	4.2.3.1	Glycine, serine and threonine metabolism (bte00260), others
BTH_I1883	83719490	lysS	DEG10150090	58.1	BCAL2190	91.5	lysyl-tRNA synthetase	0	0	6.1.1.6	Aminoacyl-tRNA biosynthesis (bte00970)
BTH_I0984	83720422	dnaE	DEG10150104	48.9	BCAL2409	91.4	DNA polymerase III subunit alpha	0.3	0.3	2.7.7.7	Purine metabolism (bte00230), Pyrimidine metabolish (bte00240), DNA replication (bte03030)
BTH_I1543	83719810	hemL	DEG10130169	61.2	BCAL3049	91.3	glutamate-1-semialdehyde aminotransferase	0	0	5.4.3.8	Porphyrin and chlorophyll metabolism (bte00860)
BTH_I1719	83720590	phbB-2	DEG10030391	61.5	BCAL2876	91.2	3-ketoacyl-(acyl-carrier-protein) reductase	0	0	1.1.1.100	Fatty acid biosynthesis (bte00061)
BTH_I1586	83719185	gmk	DEG10180540	48.3	BCAL3012	91.2	guanylate kinase	0	0	2.7.4.8	Purine metabolism (bte00230)
BTH_I1163	83720081	accB	DEG10030038	56	BCAL3420	91.1	acetyl-CoA carboxylase biotin carboxyl carrier protein subunit	0	0	6.4.1.2	Fatty acid biosynthesis (bte00061), others
BTH_I1110	83720235	mraW	DEG10040013	53.7	BCAL3470	91.1	S-adenosyl-methyltransferase MraW	0	1.3	2.1.1.-	None listed
BTH_I1861	83720145	-	DEG10070147	58.8	BCAL2212	91.1	bifunctional 5,10-methylene-tetrahydrofolate dehydrogenase/ 5,10-methylene-tetrahydrofolate cyclohydrolase	0	0	3.5.4.9	One carbon pool by folate (bte00670)
BTH_I0770	83720304	ileS	DEG10150271	58.2	BCAL2724	91.1	isoleucyl-tRNA synthetase	0.4	0	6.1.1.5	Aminoacyl-tRNA biosynthesis (bte00970)
BTH_I0556	83718588	ubiB	DEG10150313	55.1	BCAL0876	91	ubiquinone biosynthesis protein UbiB	0	0	1.14.13.-	Ubiquinone and other terpenoid-quinone biosynthesis (bte00130)
BTH_I1718	83721554	fabD	DEG10110072	56.1	BCAL2877	90.9	malonyl CoA-acyl carrier protein transacylase	0	0	2.3.1.39	Fatty acid biosynthesis (bte00061)
BTH_I1119	83721549	murC	DEG10150250	59.1	BCAL3461	90.9	UDP-N-acetylmuramate--L-alanine ligase	0	0	6.3.2.8	D-Glutamine and D-glutamate metabolism (bte00471)
BTH_I2138	83719235	ispZ	DEG10180217	42.6	BCAL1983	90.9	intracellular septation protein A	0	0	-	None listed
BTH_I0878	83719325	ppa	DEG10180595	63.4	BCAL2622	90.9	inorganic pyrophosphatase	0	0	3.6.1.1	Oxidative phosphorylation (bte00190)
BTH_I1146	83720100	proS	DEG10130123	59.9	BCAL3436	90.8	prolyl-tRNA synthetase	0	0	6.1.1.15	Aminoacyl-tRNA biosynthesis (bte00970)
BTH_I1565	83718513	serS	DEG10150149	64.5	BCAL3030	90.8	seryl-tRNA synthetase	0	0	6.1.1.11	Aminoacyl-tRNA biosynthesis (bte00970)
BTH_I1215	83718797	-	DEG10150027	49.3	BCAL3369	90.7	protein of unknown function	0	0	-	None listed
BTH_I2790	83719592	rnhA	DEG10150188	66	BCAL1255	90.4	RNase H	0	2.6	DNA replication (bte03030)
BTH_I0768	83718888	coaBC	DEG10030025	50.3	BCAL2726	90.3	bifunctional phosphopantothenoylcysteine decarboxylase/phosphopantothenate synthase	0	0	4.1.1.36	Pantothenate and CoA biosynthesis (bte00770)
BTH_I1740	83718440	pgsA	DEG10130054	49.5	BCAL2853	90.3	CDP-diacylglycerol--glycerol-3-phosphate 3-phosphatidyltransferase	0	0	2.7.8.5	Glycerophospholipid metabolism (bte00564)
BTH_I1214	83720441	proA	DEG10130093	63.2	BCAL3370	90.3	gamma-glutamyl phosphate reductase	0.9	0	1.2.1.41	Arginine and proline metabolism (bte00330)
BTH_I0288	83719848	glmS-1	DEG10150333	58	BCAL0611	90.3	glucosamine--fructose-6-phosphate aminotransferase	0	1.9	2.6.1.16	Alanine, aspartate and glutamate metabolism (bte00250), others
BTH_I1067	83721460	-	DEG10120375	38.1	BCAL2338	90.2	NADH dehydrogenase subunit G	0	0	1.6.5.3	Oxidative phosphorylation (bte00190)
BTH_I1630	83719855	ubiG	DEG10150116	61.9	BCAL2959	90	3-demethylubiquinone-9 3-methyltransferase	0	0	2.1.1.64	Ubiquinone and other terpenoid-quinone biosynthesis (bte00130)
BTH_I2774	83720419	glmM	DEG10160225	56.8	BCAL1269	89.8	phosphoglucosamine mutase	0	0	5.4.2.-	Amino sugar and nucleotide sugar metabolism (bte00520)
BTH_I0584	83719744	glyS	DEG10050335	46.1	BCAL0903	89.7	glycyl-tRNA synthetase subunit beta	0	0	6.1.1.14	Aminoacyl-tRNA biosynthesis (bte00970)
BTH_I1879	83720300	hscA	DEG10180385	59.9	BCAL2194	89.7	chaperone protein HscA	1.3	2.5	-	None listed
BTH_I1731	83719946	era	DEG10050005	51	BCAL2864	89.6	GTP-binding protein Era	0	0	-	None listed
BTH_I2089	83719809	ispD	DEG10050221	42.8	BCAL2016	89.4	2-C-methyl-D-erythritol 4-phosphate cytidylyltransferase	1.7	0	2.7.7.60	Terpenoid backbone biosynthesis (bte00900)
BTH_I2039	83720787	lpxA	DEG10040048	52.1	BCAL2079	89.3	UDP-N-acetylglucosamine acyltransferase	0	0	2.3.1.129	Lipopolysaccharide biosynthesis (bte00540)
BTH_I1257	83719254	mnmA	DEG10160109	58.8	BCAL3329	89.3	tRNA-specific 2-thiouridylase MnmA	0	0	2.1.1.61	Sulfur relay system (bte04122)
BTH_I2022	83720010	ligA	DEG10180367	57.2	BCAL2096	89.3	DNA ligase, NAD-dependent	0	0	6.5.1.2	DNA replication (bte03030), others
BTH_I1729	83718479	-	DEG10030495	43.4	BCAL2866	89.2	signal peptidase I	0	0	-	Protein export (bte03060)
BTH_I2031	83720615	uppS	DEG10150097	61.3	BCAL2087	89.2	undecaprenyl diphosphate synthase	0	0	2.5.1.31	Terpenoid backbone biosynthesis (bte00900)
BTH_I1984	83719945	gltX	DEG10190138	49.1	BCAL2126	88.9	glutamyl-tRNA synthetase	0	0	6.1.1.17	Aminoacyl-tRNA biosynthesis (bte00970), others
BTH_I3311	83719601	atpH	DEG10130025	38.3	BCAL0033	88.8	F0F1 ATP synthase subunit delta	0	0	3.6.3.14	Oxidative phosphorylation (bte00190)
BTH_I1560	83720928	trxB	DEG10130147	66.2	BCAL3035	88.8	thioredoxin-disulfide reductase	0	0	1.8.1.9	Pyrimidine metabolish (bte00240)
BTH_I0355	83721308	argS	DEG10010259	43.8	BCAL0679	88.7	arginyl-tRNA synthetase	0	0	6.1.1.19	Aminoacyl-tRNA biosynthesis (bte00970), others
BTH_I2033	83718433	dxr	DEG10150099	57.3	BCAL2085	88.6	1-deoxy-D-xylulose 5-phosphate reductoisomerase	0	0	1.1.1.267	Terpenoid backbone biosynthesis (bte00900)
BTH_I3235	83719666	-	DEG10190258	39	BCAL0426	88.3	inner membrane protein translocase component YidC	0	0	-	Bacterial secretion system (bte03070), Protein export (bte03060)
BTH_I0848	83721455	panC	DEG10030121	47.2	BCAL2651	88.2	pantoate--beta-alanine ligase	2.8	0	6.3.2.1	Pantothenate and CoA biosynthesis (bte00770), others
BTH_I0985	83721115	msbA	DEG10160133	42.2	BCAL2408	88.1	lipid A export ATP-binding/permease MsbA	0	0	-	ABC transporters (bte02010)
BTH_I0769	83721661	lspA	DEG10150270	44.5	BCAL2725	88	lipoprotein signal peptidase	0	0	3.4.23.36	Protein export (bte03060)
BTH_I0821	83720791	-			BCAL2678	88	protein of unknown function	0	0	-	None listed
BTH_I1663	83720405		DEG10110150	57.1	BCAL2926	87.9	tRNA (guanine-N(1)-)-methyltransferase	0	0	2.1.1.31	None listed
BTH_I1680	83720929	thyA	DEG10150011	37.2	BCAL2912	87.9	thymidylate synthase	0	0	2.1.1.45	Pyrimidine metabolish (bte00240)
BTH_I1301	83720497	ppnK	DEG10160185	39.1	BCAL3276	87.9	NAD(+)/NADH kinase family protein	0	0	2.7.1.23	Nicotinate and nicotinamide metabolism (bte00760)
BTH_I1118	83719178	murG	DEG10040019	51.8	BCAL3462	87.7	undecaprenyldiphospho-muramoylpentapeptide beta-N- acetylglucosaminyltransferase	0	0	2.4.1.227	Peptidoglycan biosynthesis (bte00550)
BTH_I1941	83719803	cysS	DEG10150190	57.9	BCAL2150	87.7	cysteinyl-tRNA synthetase	0	0	6.1.1.16	Aminoacyl-tRNA biosynthesis (bte00970), others
BTH_I2154	83719414	tmk	DEG10150132	50	BCAL1964	87.4	thymidylate kinase	0	1.9	2.7.4.9	Pyrimidine metabolish (bte00240)
BTH_I0289	83720136	glmU	DEG10160270	55.8	BCAL0612	87.4	UDP-N-acetylglucosamine pyrophosphorylase	0	0	2.7.7.23	Amino sugar and nucleotide sugar metabolism (bte00520)
BTH_I3239	83719949	dnaA	DEG10190255	49.1	BCAL0423	87.4	chromosomal replication initiation protein	0	0	-	Two-component system (bte02020)
BTH_I1213	83719754	holA	DEG10150067	43.3	BCAL3371	86.4	DNA polymerase III subunit delta	0	0	2.7.7.7	Purine metabolism (bte00230), Pyrimidine metabolish (bte00240), DNA replication (bte03030)
BTH_I1113	83720483	murE	DEG10150255	51.2	BCAL3467	86.4	UDP-N-acetylmuramoylalanyl-D-glutamate--2,6-diaminopimelate ligase	0	0	6.3.2.13	Lysine biosynthesis (bte00300)
BTH_I1641	83718899	-	DEG10160105	36.4	BCAL2947	86.3	tetratricopeptide repeat protein	0	0	-	None listed
BTH_I2037	83718496	lpxD	DEG10030440	40.7	BCAL2081	86	UDP-3-O-[3-hydroxymyristoyl] glucosamine N-acyltransferase	0	1.1	2.3.1.-	Lipopolysaccharide biosynthesis (bte00540)
BTH_I1013	83718510	hemF	DEG10150007	59.6	BCAL2390	86	coproporphyrinogen III oxidase	0	0	1.3.3.3	Porphyrin and chlorophyll metabolism (bte00860)
BTH_I0740	83719573	kdsB	DEG10110058	53.3	BCAL2761	85.9	3-deoxy-manno-octulosonate cytidylyltransferase	1.5	0	2.7.7.38	Lipopolysaccharide biosynthesis (bte00540)
BTH_I1276	83719918	secD	DEG10160172	44.9	BCAL3306	85.9	preprotein translocase subunit SecD	0	0	-	Bacterial secretion system (bte03070), Protein export (bte03060)
BTH_I0742	83721049	lpxK	DEG10040150	44	BCAL2759	85.7	tetraacyldisaccharide 4'-kinase	0	1.1	2.7.7.38	Lipopolysaccharide biosynthesis (bte00540)
BTH_I2155	83720641	-	DEG10160114	33.9	BCAL1963	85.7	DNA polymerase III subunit delta'	0	0	2.7.7.7	Purine metabolism (bte00230), Pyrimidine metabolish (bte00240), DNA replication (bte03030)
BTH_I1112	83721379	-	DEG10110005	42	BCAL3468	85.6	penicillin-binding protein	0.6	3.2	2.7.7.38	Lipopolysaccharide biosynthesis (bte00540)
BTH_I0500	83718627	-	DEG10040706	53.9	BCAL0827	85.5	single-stranded DNA-binding protein	0	0	-	DNA replication (bte03030), others
BTH_I0822	83721258	-	DEG10030502	31.2	BCAL2677	85.4	permease	0	0	-	ABC transporters (bte02010)
BTH_I0145	83720997	-	DEG10040491	35.5	BCAL0481	85.2	rod shape-determining protein MreC	0	1.1	-	None listed
BTH_I0729	83719932	-	DEG10120248	43.4	BCAL2770	85.2	glycerol-3-phosphate acyltransferase PlsY	0	1.9	-	Glycerophospholipid metabolism (bte00564)
BTH_I2040	83719655	lpxB	DEG10150103	49.2	BCAL2078	85	lipid-A-disaccharide synthase	0	0	2.4.1.182	Lipopolysaccharide biosynthesis (bte00540)
BTH_I1542	83718892	ribD-1	DEG10150057	47.8	BCAL3050	84.9	riboflavin biosynthesis protein RibD	0	0	-	Riboflavin metabolism (bte00740)
BTH_I1287	83719785	proC	DEG10130377	44	BCAL3292	84.8	pyrroline-5-carboxylate reductase	0	0	1.5.1.2	Arginine and proline metabolism (bte00330)
BTH_I1878	83721226	hscB	DEG10030161	41.4	BCAL2195	84.5	co-chaperone HscB	0	2.2	-	None listed
BTH_I1306	83719694	grpE	DEG10030175	47.3	BCAL3272	84.5	heat shock protein GrpE	2.2	2.2	-	None listed
BTH_I0129	83718636	fmt	DEG10150004	55.9	BCAL0466	84.5	methionyl-tRNA formyltransferase	0	1.2	2.1.2.9	Aminoacyl-tRNA biosynthesis (bte00970), others
BTH_I0236	284159408	cca	DEG10180455	54.5	BCAL0558	84.3	multifunctional tRNA nucleotidyl transferase/2'3'-cyclic phosphodiesterase/2'nucleotidase/phosphatase	0	0.9	2.7.7.25	None listed
BTH_I1492	83719173	-	DEG10160283	41.3	BCAL3110	84.2	3-deoxy-D-manno-octulosonic-acid transferase	0.9	0	-	Lipopolysaccharide biosynthesis (bte00540)
BTH_I1058	83719537	tpiA	DEG10050225	48.8	BCAL2346	84.1	triosephosphate isomerase	0	1.6	5.3.1.1	Glycolysis / Gluconeogenesis (bte00010), others
BTH_I2516	83718667	rpiA	DEG10160201	64.2	BCAL1556	83.9	ribose-5-phosphate isomerase A	1.7	0	5.3.1.6	Pentose phosphate pathway (bte00030), others
BTH_I1286	83721151	ubiA	DEG10040703	53.1	BCAL3296	83.2	4-hydroxybenzoate octaprenyltransferase	0	0	2.5.1.-	Ubiquinone and other terpenoid-quinone biosynthesis (bte00130)
BTH_I1108	83720173	-	DEG10130283	51.7	BCAL3472	83.2	protein of unknown function	0	0	-	None listed
BTH_I1541	83721233	ribE	DEG10150058	47.8	BCAL3051	82.8	riboflavin synthase subunit alpha	0	0	2.5.1.9	Riboflavin metabolism (bte00740)
BTH_I3303	83719363	-	DEG10150311	43.4	BCAL0041	82.6	primosome assembly protein PriA	0.5	2.6	-	Homologous recombination (bte03440)
BTH_I1116	83720203	murD	DEG10130040	38.6	BCAL3464	82.4	UDP-N-acetylmuramoyl-L-alanyl-D-glutamate synthetase	0.8	0	6.3.2.9	D-Glutamine and D-glutamate metabolism (bte00471)
BTH_I1937	83720097	lpxH	DEG10150192	40.7	BCAL2154	82.3	UDP-2,3-diacylglucosamine hydrolase	0	0	3.6.1.-	Lipopolysaccharide biosynthesis (bte00540)
BTH_I1208	83719010	dapB	DEG10180009	57.5	BCAL3376	82.3	dihydrodipicolinate reductase	0	0	1.3.1.26	Lysine biosynthesis (bte00300)
BTH_I1721	83719581	-	DEG10120300	57.3	BCAL2874	81.3	3-oxoacyl-(acyl carrier protein) synthase II	0	0	2.3.1.41	Fatty acid biosynthesis (bte00061)
BTH_I2791	83720697	dnaQ	DEG10040057	52.9	BCAL1254	80.5	DNA polymerase III subunit epsilon	0	0	2.7.7.7	Purine metabolism (bte00230), Pyrimidine metabolish (bte00240), DNA replication (bte03030)
BTH_I1187	83719014	-	DEG10030452	38.6	BCAL3397	80.4	phosphatidylglycerophosphatase A	0	0	-	Glycerophospholipid metabolism (bte00564)
BTH_I1133	83721162	coaE	DEG10160024	47.5	BCAL3448	80.1	dephospho-CoA kinase	0	0	2.7.1.24	Pantothenate and CoA biosynthesis (bte00770)
BTH_I2152	83718935	-	DEG10150242	37.3	BCAL1966	79.9	glycine cleavage T-protein superfamily protein	0	1.1	-	None listed
BTH_I0575	83721035	-			BCAL0894	79.2	organic solvent tolerance protein	0.5	0	-	None listed
BTH_I1463	83718957	-	DEG10150014	50.5	BCAL3141	76.7	Holliday junction resolvase-like protein	2.7	0	-	None listed
BTH_I0466	83718719	-	DEG10110193	48.9	BCAL0793	76.2	signal recognition particle-docking protein FtsY	0	0	-	Bacterial secretion system (bte03070), Protein export (bte03060)
BTH_I1944	83720432	tilS	DEG10150106	38.8	BCAL2147	70.6	tRNA(Ile)-lysidine synthetase	1.6	0	-	None listed
BTH_I1864	83718787	aceE	DEG10160025	58.5	BCAM1944	60.6	pyruvate dehydrogenase subunit E1	2.2	1.7	-	Glycolysis / Gluconeogenesis (bte00010), Citrate cycle (TCA cycle) (bte00020), others
BTH_I0491	83720870	-			PA4457	57.6	carbohydrate isomerase KpsF/GutQ family protein	1.2	0	-	None listed
BTH_I1874	83718552	-			PA3815	55.3	iron-sulfur cluster assembly transcription factor IscR	0	0	-	None listed
BTH_I0583	83720323	-	DEG10030190	39.5	PA0006	51.7	D,D-heptose 1,7-bisphosphate phosphatase	0	2.1	-	Lipopolysaccharide biosynthesis (bte00540)
BTH_II1197	83716466	-	DEG10130459	37.6	BCAL3468	50.1	penicillin-binding protein	0	0.7	2.7.7.38	Lipopolysaccharide biosynthesis (bte00540)
BTH_I2032	83719326	cdsA	DEG10150098	39.7	PA3651	39.7	phosphatidate cytidylyltransferase	0	0	-	Lipopolysaccharide biosynthesis (bte00540)
BTH_II0660	83716452	-	DEG10150209	37.4	PA1581	37.4	succinate dehydrogenase, cytochrome b556 subunit	0	0	-	Citrate cycle (TCA cycle) (bte00020), Oxidative phosphorlyation (bte00190)
BTH_II0661	83716544	-	DEG10130347	37.6	PA1582	36.7	succinate dehydrogenase, hydrophobic membrane anchor protein	0	0	-	Citrate cycle (TCA cycle) (bte00020), Oxidative phosphorlyation (bte00190)
BTH_I0135	83718878	-	DEG10010263	33.3	PA2798	35.3	DNA-binding response regulator	0	0	-	None listed
BTH_I1662	83719306	rimM	DEG10150089	34.1	PA3744	33.5	16S rRNA-processing protein RimM	0	0	-	None listed
BTH_I2193	83721174	-	DEG10070101	35.3	PA3155	32.1	aminotransferase	0	0	-	None listed
BTH_I1562	83718722	lolA	DEG10150148	31.7	PA2614	31.7	outer-membrane lipoprotein carrier protein	0	1.7	-	None listed
BTH_I0586	83718933	lnt	DEG10160147	32.2	PA3984	31.4	apolipoprotein N-acyltransferase	2.7	2.1	-	None listed
BTH_I0424	83719358	-			PA0503	30.7	protein of unknown function	0	1.2	-	None listed
BTH_I0488	83721552	-	DEG10160234	30.5	PA4460	30	OstA-like protein	0	0	-	None listed
BTH_I3046	161723128	rpmJ	DEG10030516	81.6			50S ribosomal protein L36	0	0	-	Ribosome (bte03010)
BTH_I3238	83718964	rpmH	DEG10030002	81			50S ribosomal protein L34	0	0	-	Ribosome (bte03010)
BTH_I3047	83721653	infA	DEG10030338	75			translation initiation factor IF-1	0	0	-	None listed
BTH_I0759	83721398	icd	DEG10110075	74.3			isocitrate dehydrogenase	0	0	1.1.1.41	Citrate cycle (TCA cycle) (bte00020), others
BTH_II0675	83716286	asd	DEG10150120	73			aspartate-semialdehyde dehydrogenase	0	0	1.2.1.11	Glycine, serine and threonine metabolism (bte00260), others
BTH_II0663	83718183	sdhB	DEG10130346	72.4			succinate dehydrogenase iron-sulfur subunit	0	0	1.3.99.1	Citrate cycle (TCA cycle) (bte00020), others
BTH_I3076	83719958	rpoB	DEG10150033	67.9			DNA-directed RNA polymerase subunit beta	0	0	2.7.7.6	Purine metabolism (bte00230), Pyrimidine metabolish (bte00240)
BTH_I1733	83721359	pdxJ	DEG10180395	67.5			pyridoxine 5'-phosphate synthase	0	0	-	Vitamin B6 metabolism (bte00750)
BTH_I1055	161723163	rpsO	DEG10030137	67.4			30S ribosomal protein S15	0	0	-	Ribosome (bte03010)
BTH_I2783	83721358	carA	DEG10130343	66.6			carbamoyl phosphate synthase small subunit	0	0	6.3.5.5	Pyrimidine metabolish (bte00240)
BTH_II0665	83716217	gltA	DEG10130349	66.2			type II citrate synthase	0	0	2.3.3.1	Citrate cycle (TCA cycle) (bte00020), others
BTH_I1715	83720088	rpmF	DEG10120294	66.1			50S ribosomal protein L32	0	0	-	Ribosome (bte03010)
BTH_I3077	83719193	rplL	DEG10030050	65.3			50S ribosomal protein L7/L12	0	0	-	Ribosome (bte03010)
BTH_I1977	83719922	fabI	DEG10130398	65			enoyl-(acyl carrier protein) reductase	1.5	0	1.3.1.10	Fatty acid biosynthesis (bte00061)
BTH_I2090	83718714	ispF	DEG10180423	64.1			2-C-methyl-D-erythritol 2,4-cyclodiphosphate synthase	0	0	4.6.1.12	Terpenoid backbone biosynthesis (bte00900)
BTH_II0682	83716718	accD	DEG10030210	63.8			acetyl-CoA carboxylase subunit beta	0	0	6.4.1.2	Fatty acid biosynthesis (bte00061), others
BTH_I1661	83718427	rpsP	DEG10150088	63.4			30S ribosomal protein S16	0	0	-	Ribosome (bte03010)
BTH_I3050	83719468	rpmD	DEG10030519	63			50S ribosomal protein L30	0	0	-	Ribosome (bte03010)
BTH_I3060	83720915	rpmC	DEG10030529	62.9			50S ribosomal protein L29	0	0	-	Ribosome (bte03010)
BTH_I0735	83719209	rpsT	DEG10130204	62.8			30S ribosomal protein S20	0	0	-	Ribosome (bte03010)
BTH_I3304	83719923	hemE	DEG10150309	62.5			uroporphyrinogen decarboxylase	1.1	1.1	4.1.1.37	Porphyrin and chlorophyll metabolism (bte00860)
BTH_I3195	161723172	rpsU	DEG10130189	61.7			30S ribosomal protein S21	0	0	-	Ribosome (bte03010)
BTH_I0211	83720598	-	DEG10130262	61.6			ferredoxin--NADP reductase	0	0	-	None listed
BTH_II0614	83717976	dxs	DEG10150062	60.6			1-deoxy-D-xylulose-5-phosphate synthase	0	0	2.2.1.7	Terpenoid backbone biosynthesis (bte00900)
BTH_I2062	83719984	-	DEG10150087	59.7			cytidine/deoxycytidylate deaminase family protein	0	2	-	None listed
BTH_I1115	83719046	mraY	DEG10150253	58.9			phospho-N-acetylmuramoyl-pentapeptide-transferase	2	0	2.7.8.13	Peptidoglycan biosynthesis (bte00550)
BTH_I2038	83721525	fabZ	DEG10050386	58.8			(3R)-hydroxymyristoyl-ACP dehydratase	0	0	4.2.1.-	Fatty acid biosynthesis (bte00061)
BTH_II0616	83717849	-	DEG10150020	58.7			DNA-binding/iron metalloprotein/AP endonuclease	0	0	-	None listed
BTH_I1140	83718947	rplU	DEG10130364	58.3			50S ribosomal protein L21	0	0	-	Ribosome (bte03010)
BTH_I3057	83720195	rplX	DEG10150043	57.7			50S ribosomal protein L24	0	0	-	Ribosome (bte03010)
BTH_I0872	83720099	hemC	DEG10150323	57.6			porphobilinogen deaminase	0	0	-	None listed
BTH_I3313	83719321	-	DEG10130023	56			F0F1 ATP synthase subunit C	0	0	3.6.3.14	Oxidative phosphorylation (bte00190)
BTH_II0621	83716798	-	DEG10110169	55.9			RNA polymerase sigma factor RpoD	0	0	-	None listed
BTH_II0662	83718253	sdhA	DEG10150207	55.6			succinate dehydrogenase flavoprotein subunit	0	0	1.3.5.1	Citrate cycle (TCA cycle) (bte00020), Oxidative phosphorlyation (bte00190), others
BTH_I0829	83721368	lgt	DEG10160196	55.6			prolipoprotein diacylglyceryl transferase	0	0	2.4.99.-	None listed
BTH_I2914	83719304	-	DEG10050008	54.8			uracil-DNA glycosylase	0	1.4	-	Base excision repair (bte03410)
BTH_II0654	83718192	acnA	DEG10120348	54.5			aconitate hydratase	0	0	4.2.1.3	Citrate cycle (TCA cycle) (bte00020), others
BTH_I1637	83720684	cmk	DEG10040148	53.5			cytidylate kinase	0	0	2.7.4.14	Pyrimidine metabolish (bte00240)
BTH_I3312	83720034	atpF	DEG10130024	53.2			F0F1 ATP synthase subunit B	0	0	3.6.3.14	Oxidative phosphorylation (bte00190)
BTH_I2238	161723167	engA	DEG10150084	53.1			GTP-binding protein EngA	0.9	0	-	None listed
BTH_I1071	83718586	-	DEG10120371	53			NADH dehydrogenase subunit K	0	0	1.6.5.3	Oxidative phosphorylation (bte00190)
BTH_I1311	83720952	panB	DEG10130389	52.8			3-methyl-2-oxobutanoate hydroxymethyltransferase	0	1.5	2.1.2.11	Pantothenate and CoA biosynthesis (bte00770)
BTH_I0476	83719126	ipk	DEG10150282	52			4-diphosphocytidyl-2-C-methyl-D-erythritol kinase	0	0	2.7.1.148	Terpenoid backbone biosynthesis (bte00900)
BTH_I1571	83719429	minE	DEG10150115	51.8			cell division topological specificity factor MinE	0	0	-	None listed
BTH_I2444	83720423	-	DEG10110035	51.6			multidrug efflux protein	0	1.1	-	None listed
BTH_I0577	83719957	pdxA	DEG10030080	50			4-hydroxythreonine-4-phosphate dehydrogenase	0	0	1.1.1.262	Vitamin B6 metabolism (bte00750)
BTH_I0827	83719513	ilvD	DEG10100014	49.7			dihydroxy-acid dehydratase	0	0.7	4.2.1.9	Pantothenate and CoA biosynthesis (bte00770), others
BTH_I1529	83718415	nusB	DEG10150059	49.6			transcription antitermination protein NusB	0	0	-	None listed
BTH_I2213	161723144	rpmE2	DEG10170298	49.4			50S ribosomal protein L31 type B	0	0	-	Ribosome (bte03010)
BTH_I1313	83719979	-	DEG10170034	47.1			2-amino-4-hydroxy-6-hydroxymethyldihydropteridine pyrophosphokinase	0	2.2	-	None listed
BTH_I1587	83720583	rpoZ	DEG10050641	46.9			DNA-directed RNA polymerase subunit omega	0	0	2.7.7.6	Purine metabolism (bte00230), Pyrimidine metabolish (bte00240)
BTH_I0771	83719780	ribF	DEG10160002	46.8			bifunctional riboflavin kinase/FMN adenylyltransferase	2.3	0	2.7.1.26	Riboflavin metabolism (bte00740)
BTH_I3082	161723146	secE	DEG10030045	46.5			preprotein translocase subunit SecE	0	0	-	Bacterial secretion system (bte03070), Protein export (bte03060)
BTH_I1188	83720486	thiL	DEG10160167	46.4			thiamine monophosphate kinase	0	0	2.7.4.16	Thiamine metabolism (bte00730)
BTH_I1303	83718645	hemH	DEG10110037	46.3			ferrochelatase	0	0	4.99.1.1	Porphyrin and chlorophyll metabolism (bte00860)
BTH_I0882	83718910	nadE	DEG10130350	46			NAD synthetase	0	0	6.3.1.5	Nicotinate and nicotinamide metabolism (bte00760)
BTH_I3037	83721256	engB	DEG10050404	45.7			ribosome biogenesis GTP-binding protein YsxC	0	0	-	None listed
BTH_I1114	83719896	-	DEG10150254	45.5			UDP-N-acetylmuramoyl-tripeptide--D-alanyl-D-alanine ligase	0	0	-	Lysine biosynthesis (bte00300)
BTH_I1059	83719049	secG	DEG10030132	45.2			preprotein translocase subunit SecG	0	0	-	Bacterial secretion system (bte03070), Protein export (bte03060)
BTH_II0683	83716186	-	DEG10030211	43.2			folylpolyglutamate synthase/dihydrofolate synthase	0.9	0	-	Folate biosynthesis (bte00790)
BTH_II0620	83717428	dnaG	DEG10040462	43			DNA primase	0.6	0	-	DNA replication (bte03030)
BTH_I2001	83720890	-	DEG10150091	41.5			glycoprotease family protein	0	1.6	-	None listed
BTH_I0669	83719082	-	DEG10010254	40.5			Sua5/YciO/YrdC/YwlC family protein	0	0	-	None listed
BTH_II1863	83718354	-	DEG10150328	39			electron transfer flavoprotein subunit alpha	2	2	-	Nitrogen metabolism (bte00910)
BTH_I0484	83721433	ptsN	DEG10020060	37.3			PTS IIA-like nitrogen-regulatory protein PtsN	0	0		Phosphotransferase system (PTS) (bte02060)
BTH_I1490	83720174	rfaC-1	DEG10160284	36.9			lipopolysaccharide heptosyltransferase I	1.1	0	-	Lipopolysaccharide biosynthesis (bte00540)
BTH_I1253	83718864	-	DEG10160200	36.8			protein of unknown function	0	0	-	None listed
BTH_I2180	83720613	-	DEG10030063	36.4			primosomal replication protein n	0	0	-	Homologous recombination (bte03440)
BTH_I1070	83718554	-	DEG10120372	36.3			NADH dehydrogenase subunit J	0	0	1.6.5.3	Oxidative phosphorylation (bte00190)
BTH_II2229	83716950	-	DEG10020012	35.7			isochorismatase	2	0	-	None listed
BTH_I0294	83719366	-	DEG10120320	35.3			uncharacterized ACR, COG1565 superfamily	1	1.9	-	None listed
BTH_I1489	83720904	-	DEG10100520	35.2			phosphoglucomutase/phosphomannomutase family protein	0	0	-	Glycolysis / Gluconeogenesis (bte00010), others
BTH_I1206	83719002	-	DEG10170198	35.1			ferric uptake regulator	0	2.8	-	None listed
BTH_I2252	83719596	-	DEG10160177	35			competence lipoprotein ComL	2.5	1.3	-	None listed
BTH_II2026	83716621	-	DEG10120097	33.6			biopolymer ExbD/TolR family transporter	0	0	-	None listed
BTH_I0291	83719649	-	DEG10100566	33			dihydroneopterin aldolase	0	0	-	Folate biosynthesis (bte00790)
BTH_I0370	83721496	-	DEG10030044	32.1			biotin--protein ligase	0	1.2	6.3.4.15	Biotin metabolism (bte00780)
BTH_I2191	83719825	fxbA	DEG10170137	31.2			formyltransferase	0	0	-	One carbon pool by folate (bte00670)
BTH_II2025	83716181	-	DEG10030354	30.2			MotA/TolQ/ExbB proton channel family protein	0	0	-	None listed
BTH_I1121	83719340	-	DEG10160019	30			cell division protein FtsQ	1.6	0	-	None listed
BTH_I1164	83719706	-					3-dehydroquinate dehydratase	0	0	4.2.1.10	Phenylalanine, tyrosine and tryptophan biosynthesis (bte00400)
BTH_I1218	83720852	-					4-hydroxy-2-oxoglutarate aldolase/2-deydro-3-deoxyphosphogluconate aldolase	0	0	-	Pentose phosphate pathway (bte00030), others
BTH_I3315	83721547	-					ATP synthase protein I	0	0	-	None listed
BTH_I1111	83720953	-					cell division protein FtsL	0	0	-	None listed
BTH_I0860	83720045	dcd					deoxycytidine triphosphate deaminase	0	0	3.5.4.13	Pyrimidine metabolish (bte00240)
BTH_I0824	83721052	-					DNA polymerase III subunit chi	0	0	2.7.7.7	Purine metabolism (bte00230), Pyrimidine metabolish (bte00240), DNA replication (bte03030)
BTH_I2442	83719481	-					fimbrial chaperone protein	0	0	-	None listed
BTH_II1019	83717178	-					gp40-like protein	0	0	-	None listed
BTH_II1024	83717665	-					gp52	0	0	-	None listed
BTH_II1020	83717005	-					gp56-like protein	0	0	-	None listed
BTH_I2192	83720255	-					group 2 family glycosyl transferase	0	0	-	Amino sugar and nucleotide sugar metabolism (bte00520)
BTH_I2437a	315506969	capA					lasso peptide precursor	0	0	-	None listed
BTH_I2237	83721638	-					lipoprotein	0	0	-	None listed
BTH_I2190	83719143	-					NAD-dependent epimerase/dehydratase family protein	0	0	-	None listed
BTH_I1074	83718846	-					NADH dehydrogenase subunit N	0	0	1.6.5.3	Oxidative phosphorylation (bte00190)
BTH_I1012	83721082	nadD					nicotinic acid mononucleotide adenylyltransferase	0	0	2.7.7.18	Nicotinate and nicotinamide metabolism (bte00760)
BTH_I2036	83719406	-					OmpH/HlpA family outer membrane protein	0	0	-	None listed
BTH_I0369	83719519	-					pantothenate kinase	0	0	2.7.1.33	Pantothenate and CoA biosynthesis (bte00770)
BTH_II2371	83717384	-					ParA family protein	0	0	-	None listed
BTH_I2003	83721489	-					phage SPO1 DNA polymerase domain-containing protein	0	0	-	None listed
BTH_I1048	83718782	-					phosphatidylserine decarboxylase	0	0	4.1.1.65	Glycerophospholipid metabolism (bte00564)
BTH_I2189	83721339	-					polysaccharide deacetylase family protein	0	0	-	None listed
BTH_I2974	83721108	-					stringent starvation protein A	0	0	-	None listed
BTH_I3005	83718812	-					thiamin-phosphate pyrophosphorylase	0	0	-	Thiamine metabolism (bte00730)
BTH_II2024	83716958	-					TonB protein	0	0	-	None listed
BTH_II0664	83717674	-					TPR repeat-containing protein	0	0	-	None listed
BTH_I1642	83721201	-					UDP-glucose 6-dehydrogenase	0	0	-	Amino sugar and nucleotide sugar metabolism (bte00520), others
BTH_I2019	83718996	smc					chromosome segregation protein SMC	0.3	0	-	None listed
BTH_I1170	83721664	-					ribonuclease II	0.6	0	-	None listed
BTH_I2195	83719337	-					dolichyl-phosphate-mannose-protein mannosyltransferase family protein	0.7	0.7	-	None listed
BTH_I0722	83719750	-					N-acetylmuramoyl-L-alanine amidase	0.8	0	-	None listed
BTH_I2006	83719089	-					lysophospholipid transporter LplT	0.9	0	-	None listed
BTH_I2219	83720172	-					DNA polymerase III subunits gamma and tau	0	1	2.7.7.7	Purine metabolism (bte00230), Pyrimidine metabolish (bte00240), DNA replication (bte03030)
BTH_I2445	83720471	-					periplasmic multidrug efflux lipoprotein	0	1	-	None listed
BTH_II1520	83718334	-					porin	1	1	-	None listed
BTH_II1941	83717304	-					agmatinase	1.2	0	3.5.3.11	Arginine and proline metabolism (bte00330)
BTH_I2419	83721149	-					cyclic peptide ABC transporter ATP-binding protein	0	1.4	-	ABC transporters (bte02010)
BTH_I1224	83718927	-					glutamate dehydrogenase	0	1.8	-	Arginine and proline metabolism (bte00330)
BTH_I0477	83719560	lolB					outer membrane lipoprotein LolB	0	1.9	-	None listed
BTH_II0879	83718169	-					SCO1/SenC family protein	1.9	1.9	-	None listed
BTH_II2372	83717132	-					parB family protein	1.1	2.2	-	None listed
BTH_I2458	83720007	-					lipoprotein	0	2.8	-	None listed
BTH_II0748	83717925	-					HrpB2-like protein	2.8	2.8	-	None listed
BTH_I0126	83718599	-					protein of unknown function	0	0	-	None listed
BTH_I0292	83719055	-					protein of unknown function	0	0	-	None listed
BTH_I0489	83721373	-					protein of unknown function	0	0	-	None listed
BTH_I0558	83718516	-					protein of unknown function	0	0	-	None listed
BTH_I0559	83719228	-					protein of unknown function	0	0	-	None listed
BTH_I1699	83719247	-					protein of unknown function	0	0	-	None listed
BTH_I2057	83719758	-					protein of unknown function	0	0	-	None listed
BTH_I2194	83718413	-					protein of unknown function	0	0	-	None listed
BTH_I2429	83720851	-					protein of unknown function	0	0	-	None listed
BTH_I2710	83718755	-					protein of unknown function	0	0	-	None listed
BTH_I2711	83720302	-					protein of unknown function	0	0	-	None listed
BTH_II0656	83716886	-					protein of unknown function	0	0	-	None listed
BTH_II0780	83717863	-					protein of unknown function	0	0	-	None listed
BTH_II1078	83717104	-					protein of unknown function	0	0	-	None listed
BTH_II1102	83718305	-					protein of unknown function	0	0	-	None listed
BTH_II1355	83716993	-					protein of unknown function	0	0	-	None listed
BTH_II1585	83717726	-					protein of unknown function	0	0	-	None listed
BTH_II1648	83718131	-					protein of unknown function	0	0	-	None listed
BTH_II1878	83716421	-					protein of unknown function	0	0	-	None listed
BTH_I2212	83718944	-					protein of unknown function	0	0.6	-	None listed
BTH_I2789	83718692	-					protein of unknown function	1.5	1.5	-	None listed
BTH_I1633	83721229	-					protein of unknown function	2	2	-	None listed
BTH_II0728	83716878	-					protein of unknown function	2	2	-	None listed
BTH_II0867	83717481	-					protein of unknown function	0	2.5	-	None listed
BTH_II1898	83717049	-					protein of unknown function	2.7	2.7	-	None listed
BTH_II1701	83717084	-					protein of unknown function	0	2.8	-	None listed
BTH_II0734	83718388	-					protein of unknown function	3	3	-	None listed
