# Supplementary material for: Combining Functional and Structural Genomics to Sample the Essential Burkholderia Structome
Source: PLoS One. 2013 Jan 31;8(1):e53851. doi: 10.1371/journal.pone.0053851 (PMC3561365; doi:10.1371/journal.pone.0053851)
Supplement: Table S3 — Structural characteristics of proteins reported. (XLSX) [file pone.0053851.s003.xlsx]

## Sheet: Table S3
Table S3 – Structural characteristics of proteins reported
PDB ID(s)	4E51	3DAH	3DMS	3EK2	3EZO	3FTP	3GK0	3GK3	3GWA	PDB ID(s)	3GWE	3IML	3K9W	3PXU	3SZ8	3TMQ	3UND	3T4C	3TML	PDB ID(s)	3TXY	3U7J	3UW1	3UE9	3UK1	3UPT	3UK2	3URR	3UW2	PDB ID(s)	3UW3	3V2I	3V7N	3V8H	3V9O	3V9P	3VAV	4DDO	4F32	PDB ID(s)	4DFE	4DHE	4DHK	4DUT	4EK2	4DZ4	4E4T	4EFI	4EG0
Burkholderia species & strain	B. thailandensis E264	B. pseudomallei 1710b	B. pseudomallei 1710b	B. pseudomallei 1710b	B. pseudomallei 1710b	B. pseudomallei 1710b	B. pseudomallei 1710b	B. pseudomallei 1710b	B. pseudomallei 1710b	Burkholderia species & strain	B. pseudomallei 1710b	B. pseudomallei 1710b	B. pseudomallei 1710b	B. pseudomallei 1710b	B. pseudomallei 1710b	B. pseudomallei 1710b	B. pseudomallei 1710b	B. ambifaria MC40-6	B. cenocepacia J2315	Burkholderia species & strain	B. thailandensis E264	B. thailandensis E264	B. thailandensis E264	B. thailandensis E264	B. thailandensis E264	B. thailandensis E264	B. thailandensis E264	B. thailandensis E264	B. thailandensis E264	Burkholderia species & strain	B. thailandensis E264	B. thailandensis E264	B. thailandensis E264	B. thailandensis E264	B. thailandensis E264	B. thailandensis E264	B. thailandensis E264	B. vietnamiensis G4	B. vietnamiensis G4	Burkholderia species & strain	B. xenovorans LB400	B. thailandensis E264	B. thailandensis E264	B. thailandensis E264	B. thailandensis E264	B. thailandensis E264	B. ambifaria MC40-6	B. xenovorans LB400	B. ambifaria MC40-6
Annotation	Histidyl-tRNA synthetase (Histidine-tRNA ligase) (HisRS) (hisS)	ribose-phosphate pyrophosphokinase	isocitrate dehydrogenase	enoyl-(acyl carrier protein) reductase	acyl-carrier-protein S-malonyltransferase	3-ketoacyl-(acyl-carrier-protein) reductase	pyridoxal phosphate biosynthetic protein	acetoacetyl-CoA reductase	3-oxoacyl-(acyl-carrier-protein) synthase III	Annotation	3-oxoacyl-(acyl-carrier-protein) synthase III	S-adenosylmethionine synthetase	phosphopantetheine adenylyltransferase	phosphopantetheine adenylyltransferase	2-dehydro-3-deoxyphosphooctonate aldolase	2-dehydro-3-deoxyphosphooctonate aldolase	2-dehydro-3-deoxyphosphooctonate aldolase	2-dehydro-3-deoxyphosphooctonate aldolase	2-dehydro-3-deoxyphosphooctonate aldolase	Annotation	Isochorismatase family protein family	Ribose-5-phosphate isomerase A (Phosphoriboisomerase A) (rpiA)	Ribose-5-phosphate isomerase A (Phosphoriboisomerase A) (rpiA)	Adenylosuccinate synthetase (AMPSase) (AdSS) (IMP-aspartate ligase) (purA)	Transketolase (tkt)	Transketolase (tkt)	Pantothenate synthetase (PS) (Pantoate-beta-alanine ligase) (Pantoate-activating enzyme) (BTH_I0848) (panC)	PTS IIA-like nitrogen-regulatory protein PtsN (ptsN)	Phosphoglucomutase/phosphomannomutase family protein	Annotation	Aspartate-semialdehyde dehydrogenase (asd)	Peptidyl-tRNA hydrolase (PTH)	Threonine synthase (thrC)	Thymidylate synthase (TS) (TSase) (thyA)	Dihydroneopterin aldolase	Thymidylate kinase (dTMP kinase) (tmk)	3-methyl-2-oxobutanoate hydroxymethyltransferase (Ketopantoate hydroxy-methyltransferase) (KPHMT) (BTH_I1311) (panB)	3-oxoacyl-[acyl-carrier-protein] synthase II	3-oxoacyl-[acyl-carrier-protein] synthase II	Annotation	3-oxoacyl-[acyl-carrier-protein] synthase III	Probable GTP-binding protein engB (engB)	Deoxycytidine triphosphate deaminase	Nucleoside diphosphate kinase (NDK) (NDP kinase) (Nucleoside-2-P kinase)	Nucleoside diphosphate kinase (NDK) (NDP kinase) (Nucleoside-2-P kinase)	Agmatinase, putative	Phosphoribosylaminoimidazole carboxylase, ATPase subunit	3-oxoacyl-(Acyl-carrier protein) synthase	D-alanine--D-alanine ligase
UniProt ID	Q2SWE3	Q3JW86	Q3JV82	Q3JQY0	Q3JQ66	Q3JQ67	Q3JQ80	Q3JJT1	Q3JY40	UniProt ID	Q3JY40	Q3JX94	Q3JW91	Q3JW91	Q3JP68	Q3JP68	Q3JP68	B1YT10	B4EDA2	UniProt ID	Q2T332	Q2SVL4	Q2SVL4	Q2SWD3	Q2SZA7	Q2SZA7	Q2T095	Q2T1A8	Q2SYG4	UniProt ID	Q2T7H5	Q2T1B9	Q2SWH9	Q2SXY2	Q2T1V0	Q2SWM4	Q2SYZ1	A4JL30	A4JL30	UniProt ID	Q13VL5	Q2SU58	Q2T083	Q2SWE7	Q2SWE7	Q2T3W4	B1YVV9	Q13SV4	B1YSS6
Gene name	BTH_I2235	BURPS1710b_0753	BURPS1710b_1108	BURPS1710b_2636	BURPS1710b_2906	BURPS1710b_2905	BURPS1710b_2892	BURPS1710b_A1014	BURPS1710b_0096		BURPS1710b_0096	BURPS1710b_0395	BURPS1710b_0748	BURPS1710b_0748	BURPS1710b_3264	BURPS1710b_3264	BURPS1710b_3264	BamMC406_2018	BCAL2180		BTH_II2229	BTH_I2516	BTH_I2516	BTH_I2245	BTH_I1195	BTH_I1195	BTH_I0848	BTH_I0484	BTH_I1489		BTH_II0675	BTH_I0472	BTH_I2199	BTH_I1680	BTH_I0291	BTH_I2154	BTH_I1311	Bcep1808_4002	Bcep1808_4002		Bxe_A1072	BTH_I3037	BTH_I0860	BTH_I2231	BTH_I2231	BTH_II1941	BamMC406_2543	Bxe_A0096	BamMC406_0490
Target_ID	ButhA.00063.a	BupsA.00035.a	BupsA.00092.a	BupsA.00010.b	BupsA.00141.a	BupsA.00010.a	BupsA.00131.a	BupsA.00010.g	BupsA.00171.a	Target_ID	BupsA.00171.a	BupsA.00040.a	BupsA.00142.a	BupsA.00142.a	BupsA.00102.a	BupsA.00102.a	BupsA.00102.a	BuamA.00102.a	BuceA.00102.a	Target_ID	ButhA.17871.a	ButhA.00944.a	ButhA.00944.a	ButhA.00888.a	ButhA.01294.a	ButhA.01294.a	ButhA.00097.a	ButhA.01071.a	ButhA.01370.a	Target_ID	ButhA.17885.a	ButhA.17877.a	ButhA.00545.a	ButhA.01181.a	ButhA.17925.a	ButhA.01616.a	ButhA.00112.a	BuviA.00113.b	BuviA.00113.b	Target_ID	BuxeA.00171.c	ButhA.00252.a	ButhA.00973.a	ButhA.00438.a	ButhA.00438.a	ButhA.00719.a	BuamA.00036.a	BuxeA.00171.a	BuamA.00119.a
AA length	446	318	419	263	310	249	257	248	344	AA length	344	395	166	166	281	281	281	284	284	AA length	195	235	235	448	690	690	279	151	464	AA length	373	201	483	323	139	206	271	430	430	AA length	329	219	189	141	141	320	398	354	313
Ligand	histidine	AMP; phosphate					1-deoxy-d-xylulose-5-phosphate			Ligand			4'-diphospho pantetheine (hydrolyzed 3'-dephospho Coenzyme A); adenine	dephospho coenzyme a		D-arabinose-5-phosphate	D-arabinose-5-phosphate; phosphoenolpyruvate; 2-dehydro-3-deoxy-D-octonate 8-phosphate			Ligand		ethylene glycol; sulfate	ribose-5-phosphate			calcium ion; ribose-5-phosphate; thiamine pyrophosphate	AMP		zinc	Ligand				citric acid	guanidine				platencin	Ligand					dAMP
Diffraction Source	ALS 5.0.3	APS 23-ID-D	APS 23-ID-D	APS 23ID	RIGAKU 007 HF	RIGAKU 007 HF	APS 24-ID-E	RIGAKU 007 HF	APS 23-ID-D	Diffraction Source	RIGAKU FR-E+ SB	RIGAKU 007 HF	CLSI 08ID-1	RIGAKU FR-E+ SB	APS 23-ID-D	APS 21-ID-G	RIGAKU FR-E+ SB	RIGAKU FR-E+ SB	APS 23-ID-B	Diffraction Source	RIGAKU FR-E+ SB	RIGAKU FR-E+ SB	RIGAKU FR-E+ SB	RIGAKU FR-E+ SB	APS 21-ID-G	ALS 5.0.1	APS 21-ID-G	APS 23-ID-B	APS 21-ID-G	Diffraction Source	APS 21-ID-G	ALS 5.0.1	APS 23-ID-B	ALS 5.0.1	ALS 5.0.1	RIGAKU FR-E+ SB	ALS 5.0.1	RIGAKU FR-E+ SB	RIGAKU FR-E+ SB	Diffraction Source	ALS 5.0.1	ALS 5.0.1	APS 23-ID-B	RIGAKU FR-E+ SB	RIGAKU FR-E+ SB	RIGAKU FR-E+ SB	ALS 5.0.1	ALS 5.0.1	ALS 5.0.1
Resolution	2.65	2.3	1.65	1.9	2.05	2.05	2.28	2.1	1.6	Resolution	2.1	2.35	1.6	2.1	2.05	2.1	2.1	1.95	1.9	Resolution	1.7	2.1	1.7	1.95	2.15	2.4	2.25	1.4	1.95	Resolution	1.55	1.65	1.4	1.65	1.45	1.9	1.8	1.9	1.9	Resolution	2.35	2.2	2.05	2.5	2	1.7	1.55	1.35	1.65
Mol AU	2	3	1	4	1	4	8	4	2	Mol AU	2	4	1	1	4	4	4	4	4	Mol AU	1	1	1	4	2	2	2	2	1	Mol AU	2	1	1	4	1	2	10	1	2	Mol AU	4	2	2	2	2	6	2	1	2
Space Group	P 21 21 21	I 2 2 2	C 1 2 1	P 21 21 21	P 21 21 2	P 21 21 21	P 1	P 21 21 21	P 32 2 1	Space Group	P 31 2 1	C 1 2 1	I 4 3 2	I 4 3 2	P 1 21 1	P 21 21 21	P 21 21 21	P 21 21 21	P 21 21 21	Space Group	P 62 2 2	C 1 2 1	C 1 2 1	P 1	P 41 21 2	P 41 21 2	I 2 3	P 1 21 1	P 21 21 21	Space Group	P 21 21 21	I 2 2 2	P 21 21 21	P 1 21 1	I 4 2 2	P 21 21 21	P 1 21 1	C 2 2 21	P 21 21 21	Space Group	P 1	P 21 21 21	H 3	P 41 21 2	P 41 2 2	P 1 21 1	P 21 21 21	C 1 2 1	P 1 21 1
a	70.16	77.97	103.99	64.19	54.92	86.62	90.09	70.57	80.26	a	87.67	236.3	134.43	134.16	85.49	89.72	46.84	49.13	47.38	a	61.79	80.09	80.42	61.88	145.35	146.98	166.91	36.98	67.38	a	76.45	53.34	55.56	59.06	73.98	68.13	81.71	56.82	55.49	a	57.99	48.94	92.87	80.72	90.68	99.08	65.43	101.38	48.38
b	116.36	123.24	62.24	122.19	117.47	89.9	91.86	102.92	80.26	b	87.67	119.44	134.43	134.16	83.32	92.08	146.24	129.5	149.01	b	61.79	73.47	73.56	74.59	145.35	146.98	166.91	102.27	75.23	b	103.1	93.58	90.24	107.69	73.98	77.97	174.75	101.32	100.84	b	67.03	76.96	92.87	80.72	90.68	101.25	73.39	54.41	118.11
c	142.99	197.36	71	139.25	44.53	120.24	90.02	137.24	193.25	c	167.37	65.35	134.43	134.16	87.87	152.98	178.94	169.39	151.07	c	181.77	52.01	52.03	112.66	142.04	142.87	166.91	37.48	104.42	c	106.97	106.76	98.6	117.24	110.98	84.13	104.58	131.18	143.42	c	89.2	134.41	137.59	112.96	90.43	102.99	159.29	60.84	56.93
alpha	90	90	90	90	90	90	118.48	90	90	alpha	90	90	90	90	90	90	90	90	90	alpha	90	90	90	109.35	90	90	90	90	90	alpha	90	90	90	90	90	90	90	90	90	alpha	113.72	90	90	90	90	90	90	90	90
beta	90	90	118.52	90	90	90	116.81	90	90	beta	90	105.98	90	90	116.59	90	90	90	90	beta	90	128.05	127.97	90.01	90	90	90	92.89	90	beta	90	90	90	98.06	90	90	108.71	90	90	beta	89.98	90	90	90	90	97.09	90	103.77	91.56
gamma	90	90	90	90	90	90	93.5	90	120	gamma	120	90	90	90	90	90	90	90	90	gamma	120	90	90	103.19	90	90	90	90	90	gamma	90	90	90	90	90	90	90	90	90	gamma	100.25	90	120	90	90	90	90	90	90
R Value	0.21	0.21	0.21	0.18	0.16	0.21	0.19	0.23	0.19	R Value	0.18	0.22	0.19	0.2	0.18	0.18	0.17	0.17	0.19	R Value	0.18	0.16	0.15	0.2	0.19	0.15	0.18	0.17	0.18	R Value	0.15	0.18	0.16	0.18	0.17	0.18	0.15	0.15	0.14	R Value	0.23	0.24	0.17	0.21	0.19	0.15	0.18	0.16	0.17
R Free	0.24	0.26	0.23	0.22	0.21	0.27	0.24	0.28	0.21	R Free	0.21	0.26	0.21	0.24	0.22	0.22	0.19	0.2	0.23	R Free	0.2	0.21	0.17	0.25	0.23	0.2	0.23	0.2	0.22	R Free	0.17	0.2	0.18	0.2	0.2	0.22	0.18	0.19	0.17	R Free	0.28	0.27	0.19	0.26	0.23	0.17	0.2	0.17	0.2
Rama MF	98.6	95.5	97.3	97.2	98.4	95.4	97.7	96.3	97.8	Rama MF	97.9	97.3	99.4	99.4	98.4	99.1	99.3	99.1	99.1	Rama MF	98.4	98.7	99.6	98.4	97.9	97.7	98	99	95.8	Rama MF	97.3	99.5	98.7	97.5	97.4	97.7	98.6	97.4	97	Rama MF	98	98.2	97.5	97.7	99.3	97.9	98.8	98.6	98.6
Rama Out	0	0.5	0	0	0	0.2	0	0.1	0	Rama Out	0.1	0	0	0	0	0	0	0	0	Rama Out	0	0	0	0.1	0	0	0	0	0.2	Rama Out	0	0	0	0	0	0	0	0	0.2	Rama Out	0.1	0	0	0	0	0	0	0	0.2
Molprobity Score	1.8	2.5	1.3	1.4	1.3	1.9	2.1	2.5	1.2	Molprobity Score	1.7	2.1	1.4	1.3	1.5	1.2	1.5	1.4	1.4	Molprobity Score	1.2	1.4	1.4	1.6	1.5	1.3	1.3	1.2	2	Molprobity Score	1.3	1.5	1.1	1.3	1.6	1.2	1.3	1.1	1.3	Molprobity Score	1.9	1.9	1.4	1.9	1.6	1.4	1.1	1.4	1.5
Molprobity Percent	99	91	97	97	97	90	96	51	98	Molprobity Percent	95	95	79	98	96	98	97	93	97	Molprobity Percent	98	99	99	89	95	99	99	95	90	Molprobity Percent	97	83	98	97	89	98	94	99	98	Molprobity Percent	98	87	99	98	94	87	99	79	90
X-ray crystallography data for BURPS1710b_1237 (PDB: 3D63, 3EIY, 3EIZ, 3EJ0, 3EJ2, 3GVF) and BURPS1710b_2511 (PDB: 3F0D, 3F0E, 3F0F, 3F0G, 3IEQ, 3IEW, 3MBM, 3P0Z, 3P10, 3Q8H, 3QHD, 3IKE, 3IKF, 3JVH, 3K14, 3K2X, 3KE1) have been published elsewhere.
[truncated: 23 more columns]
